# Supplementary material for: Adaptive Laboratory Evolution of a Microbial Consortium Enhancing Non-Protein Nitrogen Assimilation for Feed Protein Production
Source: Microorganisms. 2025 Jun 18;13(6):1416. doi: 10.3390/microorganisms13061416 (PMC12195778; doi:10.3390/microorganisms13061416)
Supplement: Supplementary file 1 [file microorganisms-13-01416-s001.zip]

Archive with 1 entries (1 files):
- microorganisms-3669803-supplementary.pdf
